# Supplementary material for: Genomic insights of mcr-1 harboring Escherichia coli by geographical region and a One-Health perspective
Source: Front Microbiol. 2023 Jan 16;13:1032753. doi: 10.3389/fmicb.2022.1032753 (PMC9884825; doi:10.3389/fmicb.2022.1032753)
Supplement: Supplementary file 1 [file Table_1.XLSX]

## Sheet: Hoja1
								Elementos genéticos móviles
Number	NCBI/ENA Number, country and year	Country	Continent	Years	Origin	Description	ST	IS SEn6	MITEEc1	ISEc37	ISKpn26	IS100	ISEc38	IS SEn1	ISKpn8	ISEc1
1	PRJNA666443 Egypt 2017	Egypt	Africa	2017	animal	Chicken. Whole chicken carcasses and ground beef	224
2	SAMEA104030442 Tunisia 2013	Tunisia	Africa	2013	human	healthy traveller feces	744
3	SAMN24594990 Ecuador 2018	Ecuador	America	2018	animal	dog	1196
4	RXLF00000000.1 Ecuador 2014	Ecuador	America	2014	animal	Poultry feces	602	1	1	1	1	1	1	1	1	1
5	RXLG00000000.1 Ecuador 2014	Ecuador	America	2014	animal	Poultry feces	354
6	RXLI00000000.1 Ecuador 2014	Ecuador	America	2014	animal	Poultry feces	665
7	RXLJ00000000.1 Ecuador 2014	Ecuador	America	2014	animal	Poultry feces	156
8	SRR12206198 Peru 2018	Peru	America	2018	animal	Non-organic chickens	23
9	FUEI01000000.1 Mexico 2015	Mexico	America	2015	animal	pig farm. Swine	744
10	MUIP00000000 Brazil 2016	Brazil	America	2016	animal	chicken breast	1850
11	RXLE00000000.1 Ecuador 2014	Ecuador	America	2014	animal	Poultry feces	191
12	RXLH00000000.1 Ecuador 2014	Ecuador	America	2014	animal	Poultry feces	2857
13	SRR12206225 Peru 2018	Peru	America	2018	animal	Non-organic chickens	2197
14	SAMN14123585 Ecuador 2018	Ecuador	America	2018	environment	irrigation canal water	10779
15	PPTK00000000.1 Brazil 2017	Brazil	America	2017	environment	Estuarine	58
16	SAMN14123586 Ecuador 2018	Ecuador	America	2018	environment	irrigation canal water	58
17	SAMN14123588 Ecuador 2018	Ecuador	America	2018	environment	Sediments from irrigation channel	5876
18	SAMN20560763 Ecuador 2018	Ecuador	America	2018	environment	irrigation canal water	10
19	SRR10521259 Brazil 2017	Brazil	America	2017	environment	coastal water	683
20	SAMN08290412 Bolivia 2016	Bolivia	America	2016	human	fecal sample	1286
21	MTJV01000000.1 Brazil 2014	Brazil	America	2014	human	rectal swab	744
22	SAMN05792031 Colombia 2016	Colombia	America	2016	human	tissue right toe	1263
23	SAMN05792032 Colombia 2016	Colombia	America	2016	human	missing. Urine sample	101
24	SAMN05806786 Colombia 2013	Colombia	America	2013	human	Bacteremia. Blood	6736
25	SAMN08290414 Bolivia 2016	Bolivia	America	2016	human	fecal sample	2705
26	SAMN08290415 Bolivia 2016	Bolivia	America	2016	human	fecal sample	7571
27	SAMN08290416 Bolivia 2016	Bolivia	America	2016	human	fecal sample	7571
28	SAMN08290418 Bolivia 2016	Bolivia	America	2016	human	fecal sample	117
29	SAMN08290422 Bolivia 2016	Bolivia	America	2016	human	fecal sample	10
30	SAMN08290424 Bolivia 2016	Bolivia	America	2016	human	fecal sample	2705
31	SAMN08290425 Bolivia 2016	Bolivia	America	2016	human	fecal sample	2936
32	QHCW00000000.2 Brazil 2017	Brazil	America	2017	human	urine	3024
33	SAMN08290411 Bolivia 2016	Bolivia	America	2016	human	fecal sample	206
34	MRDN01000000 Brazil 2016	Brazil	America	2016	human	blood	156
35	QHCY00000000 Brazil 2017	Brazil	America	2017	human	blood	224
36	RXIT00000000.1 Chile 2016	Chile	America	2016	human	urine	4204
37	RZIF00000000 Argentina 2014	Argentina	America	2014	human	fecal sample	770
38	SAMN05792028 Colombia 2013	Colombia	America	2013	human	Leg secretion	3056
39	SAMN05792029 Colombia 2016	Colombia	America	2016	human	Vaginal secretion	6627
40	SAMN05792030 Colombia 2016	Colombia	America	2016	human	missing	744
41	SAMN05792033 Colombia 2016	Colombia	America	2016	human	missing- Abdominal wall abcess	10
42	SAMN08290410 Bolivia 2016	Bolivia	America	2016	human	fecal sample	10
43	SAMN08290419 Bolivia 2016	Bolivia	America	2016	human	fecal sample	711
44	SRR12206268 Peru 2018	Peru	America	2018	human	Babies	10
45	SAMN15150510 China 2018	China	Asia (east)	2018	animal		10
46	CP027255.1 China 2016	China	Asia (east)	2016	animal	cow dung	278
47	PRJEB14379 China 2016	China	Asia (east)	2016	animal	healthy pigs. Faecal, small intestine content and colon content	88
48	SAMN21239021 China 2018	China	Asia (east)	2018	environment		10
49	SAMN15150500 China 2016	China	Asia (east)	2016	food		48
50	SAMN15150503 China 2017	China	Asia (east)	2017	human		9406
51	SAMEA104030445 China 2013	China	Asia (east)	2013	human	healthy traveller feces	744
52	SAMEA104030444 China 2013	China	Asia (east)	2013	human	healthy traveller feces	641
53	SAMN21239008 China 2018	China	Asia (east)	2018	human		744
54	SRR10519311 Pakistan 2019	Pakistan	Asia (south)	2019	environment	cattle farm	10
55	PRJEB14873 Vietnam 2012	Vietnam	Asia (southeast)	2012	animal	Chicken. Boot swab	155
56	PRJNA269654 Malaysia 2013	Malaysia	Asia (southeast)	2013	animal	Pig. Fecal swab	3014
57	PRJNA269658 Malaysia 2013	Malaysia	Asia (southeast)	2013	animal	Chicken. Liver	117
58	SAMEA4350771 Vietnam 2012	Vietnam	Asia (southeast)	2012	animal	Chicken. Boot swab	156
59	SAMEA4350774 Vietnam 2012	Vietnam	Asia (southeast)	2013	animal	Chicken. Boot swab	101
60	SAMEA4350786 Vietnam 2012	Vietnam	Asia (southeast)	2012	animal	Chicken. Boot swab	165
61	SAMEA4350789 Vietnam 2012	Vietnam	Asia (southeast)	2012	animal	Chicken. Boot swab	2690
62	SAMEA4350780 Vietnam 2012	Vietnam	Asia (southeast)	2012	animal	Chicken. Boot swab	162
63	SAMEA4350784 Vietnam 2012	Vietnam	Asia (southeast)	2012	animal	Chicken. Boot swab	1158
64	SAMEA4350788 Vietnam 2012	Vietnam	Asia (southeast)	2012	animal	Chicken. Boot swab	1011
65	SAMEA4350790 Vietnam 2012	Vietnam	Asia (southeast)	2012	animal	Chicken. Boot swab	48
66	PRJNA269669 Malaysia 2013	Malaysia	Asia (southeast)	2013	environment	Water	410
67	SAMEA4019572 Singapore 2013	Singapore	Asia (southeast)	2013	human	patient infected sacral sore	224
68	SAMEA4019573 Singapore 2013	Singapore	Asia (southeast)	2013	human	patient rectal swab	2006
69	SAME104030441 Indochina 2013	Indochina peninsula	Asia (southeast)	2013	human	patient ascites	101
70	SAMEA4350778 Vietnam 2012	Vietnam	Asia (southeast)	2012	human	Farmer. Rectal sawb	10
71	SRR1788024 Cambodia 2012	Cambodia	Asia (southeast)	2012	human	patient feces	354
72	SRR1788027 Cambodia 2012	Cambodia	Asia (southeast)	2012	human	feces	354
73	SRR1788028 Cambodia 2012	Cambodia	Asia (southeast)	2012	human	feces	354
74	SRR1788032 Cambodia 2012	Cambodia	Asia (southeast)	2012	human	feces	354
75	SRR4302224 Singapore 2015	Singapore	Asia (southeast)	2015	human		101
76	SRR4302302 Singapore 2014	Singapore	Asia (southeast)	2014	human		117
77	SAMEA8387749 Lebanon 2018	Lebanon	Asia (western)	2018	animal	healthy broilers. Cloacal swabs	744
78	SAMEA8387744 Lebanon 2018	Lebanon	Asia (western)	2018	animal	healthy broilers. Cloacal swabs	189
79	SAMEA8387747 Lebanon 2018	Lebanon	Asia (western)	2018	animal	healthy broilers. Cloacal swabs	997
80	SAMEA8387750 Lebanon 2018	Lebanon	Asia (western)	2018	animal	healthy broilers. Cloacal swabs	997
81	SAMEA8387740 Lebanon 2018	Lebanon	Asia (western)	2018	animal	healthy broilers. Cloacal swabs	1011
82	SAMEA8387745 Lebanon 2018	Lebanon	Asia (western)	2018	animal	healthy broilers. Cloacal swabs	189
83	SAMEA8387746 Lebanon 2018	Lebanon	Asia (western)	2018	animal	healthy broilers. Cloacal swabs	6448
84	SAMEA8387748 Lebanon 2018	Lebanon	Asia (western)	2018	animal	healthy broilers. Cloacal swabs	1140
85	SAMEA8387763 Lebanon 2018	Lebanon	Asia (western)	2018	animal	healthy broilers. Cloacal swabs	48
86	SAMEA8387807 Lebanon 2018	Lebanon	Asia (western)	2018	animal	healthy broilers. Cloacal swabs	349
87	SAMEA8387820 Lebanon 2018	Lebanon	Asia (western)	2018	animal	healthy broilers. Cloacal swabs	23
88	SAMEA8387739 Lebanon 2018	Lebanon	Asia (western)	2018	animal	healthy broilers. Cloacal swabs	48
89	SAMEA8387826 Lebanon 2018	Lebanon	Asia (western)	2018	animal	healthy broilers. Cloacal swabs	457
90	SAMEA8387828 Lebanon 2018	Lebanon	Asia (western)	2018	animal	healthy broilers. Cloacal swabs	48
91	SAMN14609418 Turkey 2010	Turkey	Asia (western)	2010	human	urine	6094
92	ERR1359224 Germany 2013	Germany	Europe	2013	animal	turkey meat	410
93	ERR1399395 Denmark 2012	Denmark	Europe	2012	animal	chicken meat	359
94	ERR1399396 Denmark 2012	Denmark	Europe	2012	animal	chicken meat	48
95	CP015995 Switzerland 2015	Switzerland	Europe	2015	animal	chicken raw meat	7060
96	ERR1399394 Denmark 2012	Denmark	Europe	2012	animal	chicken meat	6249
97	ERR1399397 Denmark 2012	Denmark	Europe	2012	animal	chicken meat	131
98	ERR1399398 Denmark 2014	Denmark	Europe	2014	animal	chicken meat	2063
99	ERR1399424 Netherlands 2014	Netherlands	Europe	2014	animal	chicken meat	117
100	ERR1399425 Netherlands 2014	Netherlands	Europe	2014	animal	chicken meat	117
101	ERR1407278 Germany 2012	Germany	Europe	2012	animal	chicken meat	602
102	ERR1407279 Germany 2012	Germany	Europe	2012	animal	beef meat	88
103	ERR1407280 Germany 2012	Germany	Europe	2012	animal	turkey meat	357
104	PRJNA377406 Spain 2016	Spain	Europe	2016	animal	dog	167
105	SAMEA3952460 Netherlands 2009	Netherlands	Europe	2009	animal	chicken meat	2079
106	SAMEA3952461 Netherlands 2009	Netherlands	Europe	2009	animal	retail chicken meat	117
107	ERR3555796 Spain 2013	Spain	Europe	2013	environment	river and sewage water in the area of Barcelona	632
108	ERR3555797 Spain 2013	Spain	Europe	2013	environment	river and sewage water in the area of Barcelona	632
109	ERR3555801 Spain 2013	Spain	Europe	2013	environment	river and sewage water in the area of Barcelona	632
110	ERR3555810 Spain 2013	Spain	Europe	2013	environment	river and sewage water in the area of Barcelona	632
111	ERR3555812 Spain 2013	Spain	Europe	2013	environment	river and sewage water in the area of Barcelona	632
112	ERR5927172 Portugal 2018	Portugal	Europe	2018	food		602
113	ERR5927152 Portugal 2018	Portugal	Europe	2018	food		297
114	ERR5927129 Portugal 2018	Portugal	Europe	2018	food		117
115	ERR5927169 Portugal 2018	Portugal	Europe	2018	food		6469
116	ERR5927128 Portugal 2018	Portugal	Europe	2018	food		533
117	ERR5927271 Portugal 2018	Portugal	Europe	2018	food		533
118	SAMN06029893 Germany 2017	Germany	Europe	2017	human		617
119	SAMN06029896 Germany 2017	Germany	Europe	2017	human		617
120	ERR1562562 Germany 2016	Germany	Europe	2016	human	patient urine	1851
121	S340A CzechRepublic_2018	Czech Republic	Europe	2018	human		158
122	S377A CzechRepublic_2018	Czech Republic	Europe	2018	human		23
123	ERS1363864 Spain 2016	Spain	Europe	2016	human	patient peritoneal fluid	131
		TOTAL
		Africa		0	0	0	968
		America		0	0	0	81796
		Asia (east)		0	0	0	11969
		Asia (south)		0	0	0	10
		Asia (southeast)		0	0	0	13162
		Asia western		0	0	0	18782
		Europe		0	0	0	35072
